# Supplementary material for: Multiple Sclerosis: Enzymatic Cross Site-Specific Hydrolysis of H1 Histone by IgGs against H1, H2A, H2B, H3, H4 Histones, and Myelin Basic Protein
Source: Biomolecules. 2021 Aug 2;11(8):1140. doi: 10.3390/biom11081140 (PMC8392522; doi:10.3390/biom11081140)
Supplement: Supplementary file 1 [file biomolecules-11-01140-s001.zip]

Archive with 1 entries (1 files):
- biomolecules-1310478-supplementary.pdf
